# Supplementary material for: The Th1/Tfh-like biased responses elicited by the rASP-1 innate adjuvant are dependent on TRIF and Type I IFN receptor pathways
Source: Front Immunol. 2022 Sep 2;13:961094. doi: 10.3389/fimmu.2022.961094 (PMC9478378; doi:10.3389/fimmu.2022.961094)
Supplement: Supplementary Table 1 — Differentially expressed genes (DEG) in rASP-1-activated human cDCs versus media alone. [file DataSheet_1.csv]

Gene name	logFC	logCPM	LR	PValue	FDR
EBI3	4.437147106	7.637197336	345.2476234	4.59E-77	5.09E-73
CPVL	-3.862676998	5.190990467	198.2287372	5.09E-45	2.82E-41
ASAP2	3.618933618	4.226496612	196.4129569	1.27E-44	4.68E-41
ASRGL1	-3.022697246	4.490416525	179.0165452	7.95E-41	2.20E-37
EPHB2	-7.28530273	5.550887373	171.4169344	3.63E-39	8.04E-36
F13A1	-6.81644093	3.041725863	153.33937	3.23E-35	5.96E-32
CD36	-2.409074629	6.344976351	147.6857027	5.56E-34	8.79E-31
IL1R2	-5.119153091	4.897714674	141.1781937	1.47E-32	2.04E-29
IGFBP3	4.845221205	2.61319794	138.4460836	5.82E-32	7.16E-29
CD101	-3.998020179	6.109442295	138.2196908	6.52E-32	7.23E-29
SYN1	3.579377225	3.391116593	126.2507055	2.71E-29	2.73E-26
CSF3R	-3.125056913	6.554356852	126.0373511	3.02E-29	2.79E-26
PLAT	5.58707616	3.083006931	125.7982121	3.40E-29	2.90E-26
CSTA	2.251098362	5.522426893	119.2629192	9.17E-28	7.26E-25
TMCC2	4.729749679	4.915679413	111.79728	3.96E-26	2.92E-23
NBL1	2.830728899	3.941378939	110.5848134	7.30E-26	5.05E-23
PTGFRN	-2.386493919	5.222984562	107.1083317	4.21E-25	2.67E-22
LOC101930114	5.364548262	1.049063682	107.0504296	4.34E-25	2.67E-22
STARD13	-3.924208457	2.880676467	106.6768721	5.24E-25	3.05E-22
TRAF1	2.554867616	10.03890805	106.0942503	7.03E-25	3.89E-22
EFNA5	4.516221242	2.434733982	105.355052	1.02E-24	5.39E-22
DEPP1	2.901900038	5.04279115	97.07995645	6.66E-23	3.35E-20
CYP27B1	3.563626429	6.736352837	95.5034485	1.48E-22	7.11E-20
SMAD6	-4.081161206	2.833429707	95.2767078	1.66E-22	7.64E-20
BMP6	3.020808696	4.598921745	94.94175247	1.96E-22	8.69E-20
DLL4	6.670844633	3.044542271	92.40828526	7.05E-22	3.00E-19
SERPINB9	2.321660777	6.753179421	91.21388441	1.29E-21	5.29E-19
PKN3	2.137460676	4.370201438	90.93919597	1.48E-21	5.86E-19
TREM2	-2.898250171	6.629086312	90.70921617	1.66E-21	6.21E-19
HAVCR2	-1.902602739	6.518725327	90.68817066	1.68E-21	6.21E-19
HTRA1	-3.429926956	3.996870197	90.25490585	2.09E-21	7.48E-19
ABI3	-2.706247283	6.165705534	88.13073705	6.13E-21	2.12E-18
OTULINL	-2.19816932	5.296130623	87.3924244	8.90E-21	2.99E-18
CTTNBP2	-5.130470132	2.122031641	87.09066463	1.04E-20	3.38E-18
RAB42	-2.495433403	4.232496712	86.24630478	1.59E-20	5.03E-18
GPNMB	-2.724058333	9.64383482	85.82902254	1.96E-20	6.04E-18
MSANTD3	2.037960202	6.673265214	85.03121783	2.94E-20	8.79E-18
CD9	-2.17037297	8.583684174	83.65821786	5.88E-20	1.71E-17
MS4A6A	-4.472571706	4.681549544	82.29855211	1.17E-19	3.32E-17
LY86	-2.751725071	4.469629892	82.15961197	1.26E-19	3.48E-17
LPCAT2	-2.201292205	6.680740519	80.92988799	2.34E-19	6.32E-17
LTA4H	-1.998373856	7.998845021	80.34465441	3.14E-19	8.29E-17
S100A4	-3.72341845	7.274428011	78.84813066	6.71E-19	1.73E-16
JAK3	2.727007461	6.705473998	77.02549599	1.69E-18	4.25E-16
PDK4	-2.324316358	5.803964628	76.97613447	1.73E-18	4.26E-16
GCKR	4.966189815	1.429994488	76.3684181	2.35E-18	5.67E-16
TBC1D13	2.345655983	7.615799548	75.31167701	4.02E-18	9.47E-16
GRAMD4	-2.022852041	6.499714143	74.89992741	4.95E-18	1.14E-15
DOK2	-2.578395172	6.133166207	71.8997341	2.26E-17	5.12E-15
RDX	2.096511675	7.289647891	71.73856694	2.46E-17	5.44E-15
RHOBTB1	-3.785981026	1.974989077	71.5039787	2.77E-17	6.01E-15
CLU	4.087543561	5.168442464	70.93912938	3.68E-17	7.85E-15
TMEM132A	2.791164154	4.542896	70.66712185	4.23E-17	8.84E-15
SLC27A1	-1.793248144	5.489837108	70.58001636	4.42E-17	9.07E-15
SLC12A7	-2.064190412	6.598771353	68.53492816	1.25E-16	2.51E-14
C2CD4B	4.53370431	2.408803123	67.89464245	1.72E-16	3.41E-14
APOL1	1.851641785	6.195782304	67.48804949	2.12E-16	4.12E-14
IL15RA	3.132030464	3.97809367	66.55628309	3.40E-16	6.40E-14
ZER1	1.739427618	6.969767668	66.55105308	3.41E-16	6.40E-14
TNIP1	1.804688298	9.821121259	66.12599704	4.23E-16	7.81E-14
ADORA3	-5.263109593	1.93285066	65.9524914	4.62E-16	8.39E-14
CYBRD1	-2.164868738	4.08785051	65.64893259	5.39E-16	9.63E-14
F5	3.332116012	2.813045394	65.45639146	5.94E-16	1.04E-13
CCR2	-3.109983703	5.452129837	64.91242592	7.83E-16	1.36E-13
ALOX15B	3.221098931	7.777962933	64.85596676	8.06E-16	1.36E-13
CNKSR3	2.893273032	3.355590541	64.85139199	8.08E-16	1.36E-13
OSBPL1A	-1.990454773	4.10676564	64.56665251	9.33E-16	1.54E-13
TNFRSF21	-2.46208826	3.55915588	64.29626169	1.07E-15	1.74E-13
ATP1B2	5.54579088	2.48400714	64.20442357	1.12E-15	1.80E-13
ALOX5	-4.157112626	6.288751351	64.05786115	1.21E-15	1.91E-13
RGS12	-1.999786068	5.714259338	63.56299447	1.55E-15	2.42E-13
MIR155HG	3.188884987	3.399487733	63.29212128	1.78E-15	2.74E-13
IDH2	-1.580500188	6.864624918	62.4342456	2.75E-15	4.18E-13
ZNF462	3.637273508	2.406241573	62.37759071	2.84E-15	4.24E-13
SAMHD1	-1.924704431	9.009906043	61.74267052	3.91E-15	5.78E-13
KCNQ1	-4.117658514	4.195153371	61.38670469	4.69E-15	6.83E-13
TLR4	-2.513648506	5.319865305	60.22255866	8.47E-15	1.22E-12
KCTD15	-2.318963769	2.921648643	59.98506469	9.56E-15	1.36E-12
CCDC149	-3.039715456	1.737493349	59.82607401	1.04E-14	1.45E-12
CD180	-2.87867115	6.735612138	58.89343434	1.66E-14	2.30E-12
STK32C	-2.083598968	4.19362129	57.92649394	2.72E-14	3.68E-12
PRAM1	-2.27876083	5.832954671	57.69323966	3.06E-14	4.09E-12
FCN1	-4.156526333	8.207808007	57.28444992	3.77E-14	4.97E-12
MAOA	4.309055581	4.763544038	57.23711353	3.86E-14	5.03E-12
RYR1	-2.124367048	4.260619048	57.16768153	4.00E-14	5.15E-12
LINC02185	-2.731455097	1.663847894	56.66178668	5.18E-14	6.59E-12
ABTB2	2.995982185	6.720717051	56.40536048	5.90E-14	7.42E-12
LOC101929331	-4.270209741	1.474131979	56.22114919	6.48E-14	8.00E-12
ENTHD1	2.773760431	3.946146336	56.21324904	6.50E-14	8.00E-12
IMPA2	-2.710932307	4.548194421	56.14903547	6.72E-14	8.18E-12
SLC17A9	-2.07193535	5.899285159	56.11846706	6.82E-14	8.21E-12
RHOF	2.045041012	7.820311276	55.73067507	8.31E-14	9.90E-12
TNFRSF9	3.014300413	5.038339968	55.48116811	9.44E-14	1.10E-11
CD4	-2.694719004	7.232757956	55.4753996	9.46E-14	1.10E-11
RGS18	-3.494466644	1.810046827	55.43307571	9.67E-14	1.12E-11
PARVG	-1.92390863	7.87652101	55.40967691	9.79E-14	1.12E-11
IL18BP	-2.009842659	7.33414335	55.38661924	9.90E-14	1.12E-11
ASB13	-1.721408098	4.047230592	54.60049721	1.48E-13	1.64E-11
UNC13B	-1.684621328	5.097600538	54.59871757	1.48E-13	1.64E-11
ITGA4	-1.873886348	5.74269247	54.07742013	1.93E-13	2.11E-11
CAMK1G	2.681829445	2.839033494	53.8298056	2.19E-13	2.37E-11
ADORA2A	3.313869301	6.985660259	53.79373013	2.23E-13	2.39E-11
ADA2	-2.578922418	8.563073806	53.7479222	2.28E-13	2.43E-11
CLEC7A	-2.079328049	6.152602223	53.70235939	2.33E-13	2.46E-11
PLEKHM3	1.567799848	6.733057038	53.48233771	2.61E-13	2.71E-11
MGST2	-2.180556599	3.510054134	53.47276647	2.62E-13	2.71E-11
SMS	1.905892698	6.627059326	53.37313301	2.76E-13	2.83E-11
NHSL2	-3.050312899	4.591108856	53.10498005	3.16E-13	3.21E-11
SLC8A1	-2.521344895	5.159397618	53.06786646	3.22E-13	3.24E-11
PLA2G15	-1.928858099	5.196517307	52.94741423	3.43E-13	3.42E-11
PPP1R15B	1.838075164	8.299803079	52.7974651	3.70E-13	3.66E-11
RASGRP4	-2.703777163	3.877580632	52.77247014	3.75E-13	3.67E-11
UNQ6494	2.969684874	2.640732772	52.60237687	4.08E-13	3.96E-11
FLI1	-1.634098753	5.533196883	52.58809351	4.11E-13	3.96E-11
CD302	-2.239888026	4.384057931	51.86523177	5.94E-13	5.68E-11
SLC46A1	-3.485190323	3.673879231	51.84704582	6.00E-13	5.68E-11
CTSD	-1.832878109	10.84751052	51.80751039	6.12E-13	5.75E-11
CCL19	7.877529029	3.965877285	51.63200378	6.69E-13	6.23E-11
COL23A1	-3.720397684	2.773172271	51.57132319	6.90E-13	6.37E-11
HHEX	-2.26203425	3.886388289	51.30625901	7.90E-13	7.18E-11
CCL17	4.325709819	3.869279819	51.30488467	7.91E-13	7.18E-11
GUCY1B1	2.979433425	3.460544714	51.23372283	8.20E-13	7.38E-11
FBXO41	-1.517455248	4.940166396	51.07026438	8.91E-13	7.96E-11
SLC37A2	-2.799002897	7.796522326	51.04852626	9.01E-13	7.98E-11
PROC	-3.791849019	3.079581508	50.55623145	1.16E-12	1.02E-10
FCER1A	-7.429730936	5.94536729	50.42865851	1.24E-12	1.08E-10
FFAR4	-5.800236379	2.184194191	49.92111051	1.60E-12	1.38E-10
FES	-2.33607582	5.981901734	49.58820025	1.90E-12	1.62E-10
LYL1	-1.616161016	4.754000908	49.52859552	1.96E-12	1.65E-10
TSPAN33	1.635462785	8.299462079	49.37737914	2.11E-12	1.77E-10
NCEH1	-1.790634088	5.784099805	49.05878312	2.48E-12	2.07E-10
FERMT2	5.150388569	3.545146831	49.00350279	2.56E-12	2.11E-10
SLAMF7	1.567445593	9.576528989	48.9537807	2.62E-12	2.15E-10
RAB13	1.583736739	6.624826888	48.5058872	3.29E-12	2.67E-10
CTHRC1	3.819849024	1.768394109	48.50087818	3.30E-12	2.67E-10
SLC1A2	4.535794169	6.6339544	48.09163623	4.07E-12	3.26E-10
THBS1	2.434448824	10.86124045	48.01665649	4.23E-12	3.37E-10
GADD45B	1.557658123	6.617919149	47.9857424	4.29E-12	3.40E-10
CD72	-2.209390632	2.194916118	47.94930711	4.37E-12	3.44E-10
RHOBTB2	-2.460677163	4.905902128	47.84316133	4.62E-12	3.60E-10
CALHM2	-1.936122627	5.653245088	47.81743388	4.68E-12	3.62E-10
CGN	3.75196011	2.992535734	47.79086275	4.74E-12	3.65E-10
TTC7A	-1.621813357	6.628910611	47.67453351	5.03E-12	3.84E-10
TNFRSF4	2.577320307	6.114724493	47.61500906	5.19E-12	3.94E-10
IGSF8	1.527750337	5.137512054	47.55184926	5.36E-12	4.04E-10
SYNE3	-1.608702221	4.979993884	47.38010315	5.85E-12	4.38E-10
ARHGAP4	-1.542052435	6.686756968	47.13318565	6.63E-12	4.90E-10
BAALC	2.644663468	5.243906031	46.90589627	7.45E-12	5.46E-10
ITGB8	3.906054181	7.455679283	46.73846763	8.11E-12	5.91E-10
FSD1L	3.769497241	5.6570673	46.56781508	8.85E-12	6.41E-10
CD200	3.725706136	4.51410289	46.40576977	9.61E-12	6.91E-10
MYCL	-2.057081826	5.213188362	46.21691681	1.06E-11	7.52E-10
ZBED3	-1.862523373	4.390793934	45.7753754	1.33E-11	9.36E-10
CARD9	-1.922833177	6.622589767	45.63459708	1.43E-11	9.99E-10
GATM	-2.604483027	1.969558931	45.59660415	1.45E-11	1.01E-09
SLC45A4	-1.697715506	4.502588926	45.55141859	1.49E-11	1.02E-09
CHIT1	-2.688088925	1.050606037	45.53741126	1.50E-11	1.02E-09
RARRES1	2.810607961	2.75145285	45.50102373	1.53E-11	1.04E-09
ANTXR1	-5.042684706	2.712719113	45.43574982	1.58E-11	1.07E-09
CCDC9B	-2.352563256	2.04260859	45.22299545	1.76E-11	1.18E-09
LAMC2	3.231884946	1.676711106	45.10320852	1.87E-11	1.25E-09
STAB1	-2.510930789	10.49602734	44.96312577	2.01E-11	1.33E-09
C20orf27	-2.243138009	3.752782531	44.92611929	2.05E-11	1.35E-09
ROR1-AS1	3.519114447	4.336352485	44.81396795	2.17E-11	1.42E-09
CLEC11A	-2.31111456	2.785206024	44.61978042	2.39E-11	1.56E-09
EHF	2.53751278	6.581898584	44.6040798	2.41E-11	1.56E-09
PVR	1.925909585	6.675793323	44.54714336	2.48E-11	1.60E-09
NAAA	-1.522418304	4.620755178	44.4992729	2.54E-11	1.63E-09
IL7	2.70576695	1.662957102	44.37306554	2.71E-11	1.73E-09
FSCN1	2.79327094	10.54711676	44.32435332	2.78E-11	1.76E-09
MAML3	-2.821984086	4.048268595	44.27972996	2.85E-11	1.79E-09
MAFF	1.61466188	7.362694045	44.24576927	2.90E-11	1.80E-09
CHN2	-2.615623095	2.773270874	44.0212186	3.25E-11	2.01E-09
RNF125	-1.788876893	3.577516701	43.84107285	3.56E-11	2.19E-09
AK4	2.835011628	5.256727986	43.8182363	3.60E-11	2.20E-09
CNTNAP2	3.854010193	2.635022057	43.76088828	3.71E-11	2.26E-09
GPD1L	-1.854276839	2.816015025	43.58297391	4.06E-11	2.46E-09
ESYT1	-1.584416739	7.236054883	43.51200327	4.21E-11	2.54E-09
APBB1IP	-1.59348951	5.088524564	43.44862977	4.35E-11	2.59E-09
RPP25	-1.955534951	2.825875987	43.13849115	5.10E-11	3.02E-09
GAPT	-4.067052303	4.535413241	42.97915955	5.53E-11	3.24E-09
TMEM86A	-1.879200326	4.07844193	42.60289046	6.71E-11	3.91E-09
LOC339192	1.695530531	7.535596729	42.5573181	6.86E-11	3.98E-09
MAP3K8	1.67750972	5.948473843	42.37829458	7.52E-11	4.34E-09
CD226	2.249222258	6.019710983	42.27611223	7.93E-11	4.55E-09
SHISAL1	3.779891665	3.740085639	42.20492986	8.22E-11	4.69E-09
RNF130	-1.570913968	7.942849535	41.97003299	9.27E-11	5.24E-09
PSD3	2.334617088	7.316279439	41.91534634	9.53E-11	5.36E-09
TBXAS1	-1.555227608	6.834237926	41.80824461	1.01E-10	5.63E-09
MMP7	3.792019832	8.568923141	41.5674047	1.14E-10	6.34E-09
MMP2	-3.52858839	5.467720071	41.52620008	1.16E-10	6.44E-09
ARPIN	-2.012688858	5.373863111	41.50856565	1.17E-10	6.46E-09
ZFHX2	1.830693011	3.669768758	41.50115846	1.18E-10	6.46E-09
RFTN1	1.974391259	9.255228565	41.29309541	1.31E-10	7.11E-09
LPAR6	-1.667401237	5.081657836	41.13254348	1.42E-10	7.69E-09
SH3BP4	-2.082146361	5.172086433	41.08093253	1.46E-10	7.85E-09
CD1D	-2.471590346	2.699616204	40.98582759	1.53E-10	8.20E-09
SPATC1	4.465716956	3.080571	40.76688542	1.72E-10	9.13E-09
ATP6V0D2	-3.034928016	5.071137548	40.57663446	1.89E-10	1.00E-08
SASH3	-1.537616374	7.216486953	40.50730876	1.96E-10	1.03E-08
TNFAIP3	1.839935482	9.087410247	40.29927902	2.18E-10	1.14E-08
LINGO3	-2.100906587	3.705586373	40.28802012	2.19E-10	1.14E-08
SLC19A1	-2.191398915	3.347930749	40.28693221	2.19E-10	1.14E-08
SOCS1	2.383042205	3.834875551	40.12147145	2.39E-10	1.24E-08
APBA1	-1.94315969	3.711677229	40.0569332	2.47E-10	1.27E-08
C2CD4A	4.588846056	2.364378965	39.95176464	2.60E-10	1.33E-08
NUB1	2.353292827	9.02787308	39.66276737	3.02E-10	1.53E-08
LRG1	2.471530996	3.045357903	39.60875046	3.10E-10	1.57E-08
TOP1MT	-2.005380595	3.865070236	39.4278683	3.40E-10	1.71E-08
P2RY11	-2.312893081	5.45595824	39.30246717	3.63E-10	1.81E-08
IER5L	-2.125170867	5.189927688	39.16495787	3.89E-10	1.93E-08
CDYL2	3.006521997	6.165510451	39.07189737	4.08E-10	2.02E-08
MFNG	-2.053728798	5.55190972	39.04811265	4.13E-10	2.04E-08
MPEG1	-1.780678755	8.374747297	38.84936364	4.58E-10	2.23E-08
MSR1	-4.083097828	3.760595551	38.80812543	4.68E-10	2.27E-08
ARNTL2	2.165048225	6.440723503	38.79442906	4.71E-10	2.28E-08
RFX8	2.535160385	1.447467705	38.74788888	4.82E-10	2.32E-08
SLFN11	-2.122863128	5.429293344	38.63929148	5.10E-10	2.44E-08
ANKH	-1.520014989	5.966667026	38.37523282	5.84E-10	2.77E-08
E2F7	2.824617366	2.154605243	38.22460754	6.31E-10	2.97E-08
UPB1	3.452835749	4.489713675	38.08760096	6.76E-10	3.17E-08
PLCB2	-2.38907297	7.362673288	37.95994413	7.22E-10	3.37E-08
DEPTOR	-4.922572871	2.294251104	37.89519583	7.46E-10	3.46E-08
MET	2.584395155	3.622611792	37.72187975	8.16E-10	3.77E-08
TESC	-2.358246833	1.962965108	37.60393075	8.67E-10	3.98E-08
TSKU	1.774593253	3.204854283	37.5766102	8.79E-10	4.02E-08
GBP1	1.530271919	6.94140007	37.5579734	8.87E-10	4.04E-08
ID3	-1.986948495	4.21951408	37.55451547	8.89E-10	4.04E-08
NCF4	-1.621828393	6.535275857	37.47871703	9.24E-10	4.18E-08
PECAM1	-2.963911527	7.840543817	37.4255563	9.50E-10	4.28E-08
CHST13	-3.347089242	2.488911625	36.98101277	1.19E-09	5.33E-08
NRGN	-2.764192461	2.431527309	36.74571469	1.35E-09	5.92E-08
USP12	1.857103435	7.36326431	36.72016457	1.36E-09	5.97E-08
FGL2	-1.828572272	7.580147586	36.70497874	1.37E-09	5.99E-08
LINC02384	3.351550235	3.216152204	36.66694457	1.40E-09	6.09E-08
KYNU	1.701883115	8.647037393	36.54050151	1.50E-09	6.44E-08
MAP1LC3A	2.239732738	2.595119961	36.52189523	1.51E-09	6.47E-08
STRIP2	2.550881926	3.913264153	36.51829866	1.51E-09	6.47E-08
IL2RA	5.631484981	5.448062899	36.1695055	1.81E-09	7.65E-08
TLDC2	-1.75978373	2.366948505	36.12421811	1.85E-09	7.80E-08
FSTL1	2.668628002	3.629181894	35.95483556	2.02E-09	8.44E-08
ADA	2.066591481	6.353589418	35.86122679	2.12E-09	8.82E-08
CCDC112	-1.61830499	3.132712338	35.83357835	2.15E-09	8.92E-08
RNASE1	-4.028419133	5.301069606	35.8143137	2.17E-09	8.97E-08
MTUS1	-2.508507882	1.27129416	35.76443996	2.23E-09	9.17E-08
FOSL2	2.144518057	9.587270299	35.72134066	2.28E-09	9.34E-08
SLC16A5	-2.517391539	3.732465994	35.67611204	2.33E-09	9.52E-08
ZSCAN2	2.157941799	4.727964811	35.64415118	2.37E-09	9.64E-08
GFPT2	2.934672332	6.400440566	35.57654584	2.45E-09	9.94E-08
MBOAT1	-1.979259258	2.232126693	35.56563479	2.47E-09	9.94E-08
OPHN1	-2.77250251	1.665016714	35.56328513	2.47E-09	9.94E-08
PLXDC2	-1.543379277	7.363925212	35.5476602	2.49E-09	9.99E-08
PHETA1	-1.952237989	4.916957012	35.44442307	2.62E-09	1.05E-07
NRP2	1.637107636	8.185802977	35.38064793	2.71E-09	1.08E-07
AXL	-5.415454594	6.426396935	35.20093446	2.97E-09	1.17E-07
FAM198B-AS1	-1.837310936	2.545129058	35.11636911	3.11E-09	1.22E-07
NFAM1	-1.721850807	6.707859085	35.09096005	3.15E-09	1.23E-07
PTPN1	1.805510992	8.35882465	35.08427807	3.16E-09	1.23E-07
C1orf162	-2.889950865	4.841326757	34.98666989	3.32E-09	1.29E-07
KIAA1211	2.331657093	3.505801711	34.9660384	3.36E-09	1.29E-07
EHD2	3.777096731	2.156919623	34.949561	3.38E-09	1.30E-07
DNASE2	-1.982292307	4.361082509	34.79276108	3.67E-09	1.41E-07
AFF2	1.835118294	2.799005689	34.67828243	3.89E-09	1.49E-07
ADORA2A-AS1	3.117597236	1.543802664	34.52342415	4.21E-09	1.60E-07
VWF	-1.984988611	3.195290779	34.48211243	4.30E-09	1.63E-07
CELF6	-2.863109891	1.378927177	34.12714409	5.16E-09	1.94E-07
IQSEC2	-1.666326001	4.795860803	34.07286708	5.31E-09	1.97E-07
AHNAK2	-2.186654069	2.111849382	34.07180584	5.31E-09	1.97E-07
GNGT2	-2.163836927	2.121646214	34.04281442	5.39E-09	2.00E-07
CLCF1	2.002014461	5.401584129	33.79775059	6.11E-09	2.26E-07
POPDC3	3.246913286	2.144028868	33.76999265	6.20E-09	2.28E-07
FAM129A	1.994687142	9.056232533	33.53386505	7.00E-09	2.56E-07
CKB	3.106842598	5.947365438	33.48828874	7.17E-09	2.61E-07
SOCS2	3.9025851	5.109546069	33.33322568	7.76E-09	2.82E-07
APOE	-3.74926395	3.780872692	33.27628385	8.00E-09	2.88E-07
GALM	-2.968452565	5.228436409	33.08625072	8.82E-09	3.15E-07
CCSER1	-3.140958803	2.203350466	33.03380366	9.06E-09	3.22E-07
GHDC	-1.504181907	4.259123791	32.90422992	9.68E-09	3.41E-07
ANKLE2	1.604727419	8.188177843	32.54504955	1.16E-08	4.07E-07
CRIP1	2.041102878	6.999457531	32.24020775	1.36E-08	4.73E-07
A2M	-1.554228683	9.320080089	32.22072949	1.38E-08	4.76E-07
LAMB2	-1.71917416	4.366047783	32.18495075	1.40E-08	4.84E-07
BCL3	1.670774762	7.36506019	32.12265039	1.45E-08	4.98E-07
EPS8	-3.202730069	2.478185508	32.11658583	1.45E-08	4.98E-07
BLVRA	2.394146197	6.689101528	32.09759036	1.47E-08	5.01E-07
TANC2	-1.713413136	3.16041492	32.07652135	1.48E-08	5.04E-07
HMGCS1	1.812361982	7.286323427	31.98302	1.56E-08	5.25E-07
CBFA2T3	-1.652062066	4.979054021	31.82332754	1.69E-08	5.67E-07
CD274	3.11392935	5.885519591	31.7746452	1.73E-08	5.79E-07
ATP10A	-2.652626396	4.266109708	31.75400385	1.75E-08	5.84E-07
SGPP2	2.859628989	3.239483606	31.71092499	1.79E-08	5.95E-07
N4BP2L1	2.184254621	6.647091822	31.19578121	2.33E-08	7.71E-07
NCK2	2.001185252	6.24603911	31.02504738	2.55E-08	8.40E-07
HAMP	-2.231940527	2.513181929	31.00627779	2.57E-08	8.45E-07
C11orf45	-2.998533076	2.0084953	30.96568232	2.63E-08	8.61E-07
AIFM3	-2.167927517	2.136564993	30.94246873	2.66E-08	8.68E-07
GPRIN3	-1.741532677	5.551320405	30.88252714	2.74E-08	8.93E-07
C17orf58	1.725347359	3.831288881	30.75296072	2.93E-08	9.49E-07
SLC26A9	3.138382003	2.558669435	30.64515412	3.10E-08	1.00E-06
FAM102B	-1.706254998	4.701843133	30.63993814	3.11E-08	1.00E-06
DEF6	-1.68905375	5.508901294	30.6083515	3.16E-08	1.01E-06
WNT5A	3.729792289	4.888050766	30.5163163	3.31E-08	1.06E-06
MAP3K21	-1.701371278	2.299715009	30.46832837	3.39E-08	1.08E-06
CARD14	-1.594731935	2.471640299	30.41339505	3.49E-08	1.10E-06
SOD2	2.514144342	10.39404906	30.40244418	3.51E-08	1.11E-06
CFB	2.766395744	3.266736998	30.33934807	3.63E-08	1.14E-06
TMEM123	1.776630923	10.07484179	30.28529623	3.73E-08	1.17E-06
PMFBP1	-2.346098651	3.083575321	30.27584038	3.75E-08	1.17E-06
ZFP36L2	-1.983260375	8.461799156	30.24507613	3.81E-08	1.18E-06
RNF144B	1.599332261	6.687752569	30.23628151	3.82E-08	1.19E-06
CRYZL2P	-1.868428907	1.562875828	30.17772693	3.94E-08	1.22E-06
FGD4	-1.617784861	4.202327541	30.09805323	4.11E-08	1.26E-06
STAC3	-2.171648305	3.1034573	30.01610219	4.28E-08	1.31E-06
SNX18	-1.528133454	5.421189351	29.69107962	5.07E-08	1.54E-06
CST3	-2.139854209	8.735790315	29.66125379	5.15E-08	1.55E-06
FAM198B	-1.609046714	5.606081111	29.54242994	5.47E-08	1.65E-06
MSMO1	1.591919848	4.444829271	29.49785662	5.60E-08	1.68E-06
LOC154761	1.647318128	3.934913565	29.49270759	5.61E-08	1.68E-06
GUCY1A1	2.22877299	2.949151112	29.48668714	5.63E-08	1.68E-06
EEPD1	-2.462933133	5.307504916	29.4436436	5.76E-08	1.71E-06
RNASE6	-2.737524163	5.655701667	29.42779212	5.80E-08	1.72E-06
AFF3	2.428130037	4.363541212	29.35838998	6.02E-08	1.78E-06
SORD	-1.621906329	3.836046717	29.26231221	6.32E-08	1.86E-06
TRIM36	-1.625322006	2.878182131	29.07346116	6.97E-08	2.04E-06
ACKR3	3.859624415	2.731451564	29.01422628	7.18E-08	2.10E-06
MICALL2	1.526627032	6.262006029	28.85521152	7.80E-08	2.26E-06
SAPCD2	-2.439606541	1.362977558	28.7475001	8.25E-08	2.38E-06
CD83	1.799326779	9.609577706	28.68245697	8.53E-08	2.46E-06
GP1BA	4.362513378	4.566812268	28.30789288	1.03E-07	2.97E-06
NFKBIA	1.550982888	8.709043991	28.20426596	1.09E-07	3.12E-06
FAR2	-1.715351013	2.100343872	28.19046505	1.10E-07	3.13E-06
HAPLN3	1.827784364	3.802439855	28.12422969	1.14E-07	3.22E-06
GRAMD1A	2.074446246	8.259370037	27.87010695	1.30E-07	3.65E-06
LAMP3	2.59233217	10.51625826	27.79797217	1.35E-07	3.78E-06
EHD1	2.661692963	7.71365696	27.76008435	1.37E-07	3.83E-06
TREML3P	2.331682776	2.772350932	27.66579657	1.44E-07	4.00E-06
SLC2A6	2.222012776	7.175322715	27.47501083	1.59E-07	4.38E-06
PALD1	-2.901002485	5.650700802	27.29108657	1.75E-07	4.79E-06
SCIN	-3.453401391	2.006612094	27.20149468	1.83E-07	4.98E-06
PWWP2B	-1.864471767	3.399299303	27.15615418	1.88E-07	5.07E-06
PALLD	2.133215403	7.993683568	27.1425007	1.89E-07	5.09E-06
SHB	-1.546451571	4.489531818	27.05689475	1.98E-07	5.29E-06
TK2	-1.701126739	4.759082705	27.03052165	2.00E-07	5.34E-06
ZHX3	-1.653421763	3.259815781	26.9869992	2.05E-07	5.44E-06
VSIG4	-3.523953038	2.712289321	26.97702896	2.06E-07	5.46E-06
OTUD7B	2.382867086	4.164691678	26.97071904	2.07E-07	5.46E-06
BCL2L14	3.62877211	2.676334956	26.9465552	2.09E-07	5.52E-06
ALS2CL	3.157733109	4.170503467	26.81036076	2.24E-07	5.90E-06
COLEC12	1.760395116	6.839694651	26.80515914	2.25E-07	5.91E-06
PDE4B	2.573142451	7.060011668	26.79051646	2.27E-07	5.92E-06
VSTM4	2.5954404	3.077378555	26.78186824	2.28E-07	5.94E-06
TXN	1.512830869	9.320391903	26.76369148	2.30E-07	5.98E-06
ITGB5	-3.206298937	5.002312227	26.69795217	2.38E-07	6.17E-06
NUP98	1.554397999	8.77606497	26.65981169	2.43E-07	6.25E-06
PLEKHG1	2.417118211	5.883750814	26.56530522	2.55E-07	6.55E-06
MSC	1.532444752	7.729816461	26.50794297	2.62E-07	6.72E-06
SDS	-4.306289357	4.334067653	26.505475	2.63E-07	6.72E-06
ADAM19	2.948833515	9.773560657	26.42536216	2.74E-07	6.96E-06
IL7R	2.70018594	9.19771392	26.40978144	2.76E-07	7.00E-06
ARL4A	1.754777848	4.811105096	26.22388591	3.04E-07	7.67E-06
APOO	1.888205399	4.143290211	26.17612323	3.12E-07	7.85E-06
TNFSF9	1.969240865	2.181549013	26.10999846	3.23E-07	8.06E-06
FCGR2B	-3.490876128	7.52229957	26.03787776	3.35E-07	8.35E-06
ZNF503	-2.054616452	1.990619708	26.01897825	3.38E-07	8.39E-06
CASZ1	1.893657351	5.650011393	26.00017614	3.41E-07	8.42E-06
SLC7A2	3.624210752	3.243637142	25.9964351	3.42E-07	8.42E-06
SOCS3	3.606250948	7.394794505	25.94620238	3.51E-07	8.62E-06
CRYL1	-1.867977089	4.025264057	25.91354332	3.57E-07	8.75E-06
TRIP10	1.912859408	6.709037115	25.8455991	3.70E-07	9.03E-06
RELL2	-1.646250815	3.798657101	25.8070312	3.77E-07	9.18E-06
ETV3	1.734442729	8.424791801	25.68997733	4.01E-07	9.72E-06
CD300A	-2.31124856	3.90037418	25.63904185	4.12E-07	9.95E-06
CCL22	3.715989813	11.80529664	25.57068309	4.26E-07	1.03E-05
RASSF4	1.858789133	9.058990579	25.47815377	4.47E-07	1.07E-05
SHMT1	-2.373040875	2.66670179	25.45194953	4.54E-07	1.08E-05
HPD	2.059643547	2.927929507	25.42759232	4.59E-07	1.09E-05
MYH11	3.154267977	3.484130499	25.40334182	4.65E-07	1.10E-05
SAT1	1.731789278	9.184370268	25.32939922	4.83E-07	1.14E-05
GADD45A	2.289038686	7.778728851	25.31835061	4.86E-07	1.14E-05
DPCD	-2.031186209	1.016261633	25.30766541	4.89E-07	1.15E-05
SLC9B2	1.952060023	3.913102755	25.2870644	4.94E-07	1.16E-05
DUSP14	1.696664896	3.176829812	25.08259267	5.49E-07	1.27E-05
HFE	-1.683202813	3.161100802	25.07588376	5.51E-07	1.27E-05
C1QTNF1	5.84569405	4.048372784	25.01169087	5.70E-07	1.31E-05
AQP9	4.016038226	5.761371023	24.93974356	5.92E-07	1.35E-05
CYSLTR1	-1.784761882	2.956099207	24.93533453	5.93E-07	1.35E-05
IGF1R	1.653547673	6.146731653	24.76133977	6.49E-07	1.47E-05
RCN3	-1.738730525	4.469308207	24.64609466	6.89E-07	1.55E-05
MYO7B	2.649342982	3.095472359	24.60819998	7.03E-07	1.58E-05
FZD6	2.036044369	3.377548158	24.45976818	7.59E-07	1.70E-05
JDP2	-1.723546704	3.621735957	24.40800005	7.79E-07	1.74E-05
LINC01503	-2.309043021	1.487539686	24.32757589	8.13E-07	1.81E-05
TCAF2	1.734246541	4.16402157	24.30623824	8.22E-07	1.82E-05
TESK2	-1.7068729	3.862235789	24.25736911	8.43E-07	1.86E-05
CAMK1	-1.731559854	6.939139421	24.25655144	8.43E-07	1.86E-05
PIM2	1.833526463	5.359776763	24.25221732	8.45E-07	1.86E-05
PXYLP1	2.350117692	2.759770484	24.23895841	8.51E-07	1.87E-05
TMEM170B	-1.546294138	3.897764053	24.12529318	9.03E-07	1.98E-05
UNC5B	-3.063274045	3.821278707	24.10304737	9.13E-07	2.00E-05
ADORA2B	-2.421750102	3.514167011	23.87546605	1.03E-06	2.22E-05
LCLAT1	-1.946448486	1.564453017	23.82388487	1.06E-06	2.28E-05
SYNPO2	3.679885681	5.675809499	23.80139768	1.07E-06	2.30E-05
TJP2	1.504135815	7.108533639	23.75448194	1.09E-06	2.34E-05
TSPAN4	-1.771243659	4.29832455	23.71857246	1.12E-06	2.38E-05
RASA4	-1.575097218	6.592733036	23.70075097	1.13E-06	2.40E-05
PYCARD	-1.613334062	5.408364433	23.62772369	1.17E-06	2.48E-05
MTURN	1.758383428	5.995608347	23.60566954	1.18E-06	2.50E-05
UBD	2.422432147	5.586737314	23.57579319	1.20E-06	2.52E-05
TLE1	1.560155358	4.163188738	23.55124606	1.22E-06	2.55E-05
PAQR4	-2.032363473	4.181244203	23.50677252	1.24E-06	2.61E-05
PTPRF	3.175917166	2.117459832	23.44844311	1.28E-06	2.68E-05
LOC388813	3.830584037	2.90523896	23.32005834	1.37E-06	2.85E-05
MAP3K13	1.731340065	4.981486665	23.31956405	1.37E-06	2.85E-05
TFAP4	-1.519423752	2.709034989	23.29954968	1.39E-06	2.88E-05
CEP135	2.133947101	6.122125986	23.2253949	1.44E-06	2.98E-05
TMEM131L	1.790532522	5.882097559	23.15240139	1.50E-06	3.09E-05
ARAP2	2.317745298	7.378794764	23.13230771	1.51E-06	3.11E-05
RGS2	-1.921071391	4.119255223	23.04447065	1.58E-06	3.25E-05
B4GALNT1	2.363862084	1.927337454	22.89861802	1.71E-06	3.48E-05
ZNF704	-2.584655885	2.385434837	22.87981976	1.72E-06	3.50E-05
B3GNT8	-1.825702649	2.617730643	22.87023693	1.73E-06	3.51E-05
CAMK2D	-1.985844852	3.583699842	22.76535084	1.83E-06	3.68E-05
SCCPDH	-1.633917303	3.191307065	22.75194629	1.84E-06	3.70E-05
REPS2	-2.018879521	3.047305479	22.74643989	1.85E-06	3.70E-05
GJB2	3.329854919	3.05257636	22.673202	1.92E-06	3.83E-05
MIR4435-2HG	1.565999835	4.237490949	22.6268592	1.97E-06	3.92E-05
TNNI1	2.593653295	2.945509353	22.57864721	2.02E-06	4.00E-05
EPOP	1.903747742	5.959456811	22.50426904	2.10E-06	4.14E-05
LAD1	2.275541991	8.80395059	22.42442497	2.19E-06	4.30E-05
TIAM2	1.845016924	2.54991114	22.28876046	2.35E-06	4.61E-05
MNDA	-2.972460785	6.033921594	22.27976737	2.36E-06	4.62E-05
IL12B	4.815088108	1.760688515	22.27131746	2.37E-06	4.62E-05
ITGAV	1.766299508	6.984351881	22.26986046	2.37E-06	4.62E-05
MAMLD1	2.782637553	3.140291012	22.21034097	2.44E-06	4.75E-05
LIPA	-2.227573396	8.95719701	22.16820661	2.50E-06	4.85E-05
VMO1	-1.72750285	4.191063166	22.08038938	2.61E-06	5.05E-05
FAM13A	-1.730670454	3.456258322	22.06859372	2.63E-06	5.07E-05
SLC7A11	1.511950525	9.903893815	22.05848385	2.64E-06	5.08E-05
ZCCHC24	-1.671633229	2.61659902	22.0558342	2.65E-06	5.08E-05
NFXL1	-2.140181757	4.440622129	22.05059859	2.66E-06	5.09E-05
SOWAHD	-2.072820982	1.50772185	22.0196524	2.70E-06	5.15E-05
DISC1	-1.673863456	3.561966082	21.97484437	2.76E-06	5.27E-05
PEMT	-1.596737741	2.659194431	21.97066629	2.77E-06	5.27E-05
NT5DC3	-1.523434477	1.582884828	21.86894508	2.92E-06	5.55E-05
FAAH	-1.754902184	1.854524429	21.86030405	2.93E-06	5.56E-05
IRF4	1.940095513	8.093786248	21.77751694	3.06E-06	5.80E-05
SAP30	-1.6517491	3.056700996	21.74699816	3.11E-06	5.88E-05
CFD	-2.986346366	1.961414867	21.69346443	3.20E-06	6.02E-05
CXCL8	3.000244822	10.31850289	21.58048905	3.39E-06	6.35E-05
FUCA1	-4.22092225	7.646887126	21.47944514	3.58E-06	6.65E-05
SCN11A	2.470730227	2.705355445	21.42886792	3.67E-06	6.81E-05
SLCO2B1	-1.590758172	6.682007697	21.38245989	3.76E-06	6.97E-05
SMTN	-1.955861211	1.959419735	21.34417232	3.84E-06	7.10E-05
NOXA1	-2.731728582	1.973628236	21.24988388	4.03E-06	7.40E-05
LXN	2.211789694	5.982340147	21.19482034	4.15E-06	7.60E-05
PPP1R14A	-1.673012077	1.204836487	21.15886459	4.23E-06	7.70E-05
UBXN11	-1.54665262	5.572743981	21.13419138	4.28E-06	7.78E-05
ZNF395	-1.731065158	4.114161991	21.11290415	4.33E-06	7.85E-05
CAPN2	-1.581601236	7.41359851	20.97407226	4.66E-06	8.38E-05
SAMSN1	1.875190952	7.758955921	20.96426075	4.68E-06	8.41E-05
TRAFD1	1.808806502	8.072380454	20.93711553	4.75E-06	8.49E-05
PCDHGC3	-1.83793212	2.150842573	20.91511767	4.80E-06	8.57E-05
HOMER3	-2.361977454	3.051295576	20.87124383	4.91E-06	8.75E-05
INHBA	4.563863593	6.216041493	20.76133956	5.20E-06	9.19E-05
CDKN1A	1.544257394	8.757038338	20.73245088	5.28E-06	9.29E-05
CHST2	1.727554502	8.409976786	20.69473413	5.39E-06	9.44E-05
RTN4R	-3.330452621	2.400369519	20.65656918	5.49E-06	9.60E-05
PHOSPHO1	-2.643770611	2.59406863	20.63251575	5.56E-06	9.69E-05
TNFRSF18	2.346105058	4.008690467	20.60190973	5.65E-06	9.83E-05
ITGA1	2.147212658	3.996956587	20.59420906	5.68E-06	9.84E-05
PRDM8	1.625277952	2.403110672	20.59334599	5.68E-06	9.84E-05
CERKL	-1.725076802	3.125576413	20.50225539	5.96E-06	0.000103078
SLAMF1	3.961791134	4.482497631	20.48450993	6.01E-06	0.000103751
CD82	3.029715291	7.246461842	20.48382605	6.01E-06	0.000103751
CD80	4.097758836	3.40098372	20.29941452	6.62E-06	0.000112494
PTGIR	2.960484211	6.73962604	20.24408502	6.82E-06	0.000115265
EIF4EBP1	-1.555404842	4.741713804	20.23875107	6.84E-06	0.00011541
S100A6	-2.149430539	8.218010192	20.21501538	6.92E-06	0.000116171
CBR3	2.436567236	6.31044823	20.20315518	6.96E-06	0.000116688
FRMD4B	-1.832181883	4.234635195	20.17806415	7.06E-06	0.000117872
CEBPA-DT	-1.960209475	2.072220612	20.08568428	7.40E-06	0.000123333
CACNB3	2.365709554	4.970414016	20.05073585	7.54E-06	0.000125419
MGC16275	1.678126715	3.231128431	20.02878244	7.63E-06	0.000126677
LY9	-2.360762267	4.203928864	20.02590897	7.64E-06	0.000126678
HSD11B1	3.774536997	5.321327738	20.0216494	7.66E-06	0.00012677
BCL2L11	2.534266437	7.219408438	19.98502782	7.81E-06	0.000129029
HLA-DOB	2.345258658	4.871334241	19.90485681	8.14E-06	0.000133755
FN1	-4.039851535	4.758098264	19.88436629	8.23E-06	0.000134997
MPZL2	-3.131782103	2.3705922	19.81232476	8.54E-06	0.000139047
CSF1	3.205124498	8.952319728	19.79384096	8.63E-06	0.000139885
TLR5	-2.520840225	2.461298885	19.78941102	8.65E-06	0.000140005
LYPD3	2.815265728	3.59880772	19.69094277	9.10E-06	0.000146551
NEDD4L	2.234193989	5.182875017	19.63963405	9.35E-06	0.00015032
PNRC1	2.04548623	8.418997653	19.55905905	9.75E-06	0.00015589
WDR86	2.581693009	3.308275873	19.54852027	9.81E-06	0.000156527
ICAM3	-1.896033159	4.887238394	19.51078762	1.00E-05	0.00015942
IFITM10	-1.957121942	1.377342102	19.3731607	1.08E-05	0.00017084
MARVELD1	-2.157770155	5.167073017	19.27095563	1.13E-05	0.000179372
MAF	-1.660822521	4.214327121	19.16662406	1.20E-05	0.000188432
CD244	-2.861024702	3.225614189	19.06176586	1.27E-05	0.000197189
CDCA7L	-1.671903507	1.781394362	19.06077522	1.27E-05	0.000197189
TAGAP	-1.825799343	5.288221236	18.98701806	1.32E-05	0.000203877
ADAMDEC1	2.576708456	7.037572394	18.86278524	1.40E-05	0.000216686
JUP	-1.896802028	5.135603689	18.85976388	1.41E-05	0.000216728
LINC00504	3.1054197	3.085841525	18.76103369	1.48E-05	0.00022542
LDLRAD3	-2.199175146	2.807820732	18.73302333	1.50E-05	0.000228442
CD3EAP	-1.623606812	2.060418472	18.69823395	1.53E-05	0.000232088
CBLN3	1.674232358	4.035443014	18.67291082	1.55E-05	0.000234472
SULT1A1	-1.988133899	3.362964265	18.64218058	1.58E-05	0.00023731
LMO2	-1.830078947	4.979002495	18.63199896	1.59E-05	0.000238257
44256	-1.642314141	5.536104418	18.55567748	1.65E-05	0.000246651
ZNF467	-2.104079803	3.38761575	18.55162272	1.65E-05	0.000246843
GPR146	-1.894683234	1.743321489	18.51727939	1.68E-05	0.000250319
MYO1G	1.909586489	8.898208238	18.43200426	1.76E-05	0.000261073
XYLB	-1.811008956	1.567047046	18.42243772	1.77E-05	0.000262036
TBC1D9	1.585372933	7.501334645	18.37409058	1.82E-05	0.000267772
ALDH3B1	-1.508442994	6.586875538	18.37354879	1.82E-05	0.000267772
MYO5C	2.331452389	6.121453233	18.36880165	1.82E-05	0.000268083
LINC01268	3.303842564	2.947791878	18.28970967	1.90E-05	0.000279076
NPR1	2.886777421	5.121981136	18.26136573	1.93E-05	0.000282135
APOC1	-1.952432975	3.436794671	18.25820144	1.93E-05	0.000282231
TM6SF1	-1.63757622	4.092023798	18.23615256	1.95E-05	0.000284765
SPRED2	1.723631395	6.644534729	18.17129862	2.02E-05	0.000293084
AK8	2.019126446	4.597805612	18.03085622	2.17E-05	0.000311268
MAPK11	1.857210211	1.839377149	17.97359521	2.24E-05	0.000319706
SNX24	-1.626392453	2.149306559	17.97096319	2.24E-05	0.000319736
NFKBIZ	1.890791388	7.134856874	17.87615771	2.36E-05	0.000334345
NTHL1	-1.527359645	1.949119186	17.85148242	2.39E-05	0.000337844
KCTD12	-1.569898282	8.155676262	17.83809561	2.41E-05	0.000339795
EPB41L1	-2.162533414	2.38519601	17.81661357	2.43E-05	0.000343215
PRRT2	2.369525508	2.364854369	17.70606697	2.58E-05	0.000361446
RHBDD2	2.006563161	7.478963934	17.67598388	2.62E-05	0.000366281
SINHCAF	1.671297925	6.262944592	17.5782256	2.76E-05	0.000383663
NAV2	1.509100243	5.517318251	17.52191114	2.84E-05	0.000393919
SLC9A9	1.884082874	6.307354227	17.47781367	2.91E-05	0.000402447
FAM49A	1.756883168	6.958305574	17.45542365	2.94E-05	0.000406199
FOXRED2	-1.601455887	3.985719139	17.43041796	2.98E-05	0.000411065
BASP1	1.892309798	9.326540474	17.36720642	3.08E-05	0.000422685
L3MBTL4	2.055275704	4.773101141	17.36563789	3.08E-05	0.000422685
SESN3	2.003593273	5.989211696	17.3154888	3.17E-05	0.000432235
SHF	2.162807652	5.603654211	17.27945497	3.23E-05	0.000437423
EREG	1.789514988	6.324431373	17.2408776	3.29E-05	0.000445305
ANKRD33B	2.38818639	7.395200934	17.17600525	3.41E-05	0.000459548
TUBB2B	1.797435903	2.3174177	17.13681297	3.48E-05	0.000467939
SEMA3C	1.536288537	5.257441127	17.05659659	3.63E-05	0.000486514
C3orf52	2.303718817	2.774426198	17.01564994	3.71E-05	0.000496518
RAB8B	1.578314147	7.429813635	16.99307497	3.75E-05	0.00050185
GCSAM	2.259399702	5.937504145	16.98304477	3.77E-05	0.000503666
IL15	2.72628683	5.010793416	16.98163605	3.77E-05	0.000503666
EXT1	1.525926151	4.081901683	16.97729892	3.78E-05	0.00050421
RAI14	2.428716476	3.398790082	16.71014895	4.35E-05	0.00057216
IPCEF1	-1.781632413	2.825539207	16.70412331	4.37E-05	0.0005733
APOL4	-2.538096352	2.634957962	16.63148398	4.54E-05	0.00059357
RELB	1.747491101	7.788378553	16.61633198	4.58E-05	0.000597625
TGFBI	-2.129095755	10.29494774	16.59412406	4.63E-05	0.000603952
TMOD1	2.77886906	4.45789823	16.58219328	4.66E-05	0.000607048
NCKAP5L	-1.583490026	5.109206173	16.44114624	5.02E-05	0.000650103
RGS14	-1.720380528	4.984470271	16.41351893	5.09E-05	0.000658108
PTPRK	2.28677499	2.428910733	16.3691246	5.21E-05	0.000671354
FABP4	-2.938895068	2.230672933	16.34554651	5.28E-05	0.000677395
TMEM150C	2.61374305	5.223520932	16.32604268	5.33E-05	0.000682031
LINC01619	2.479734962	2.606209992	16.31155955	5.37E-05	0.000686471
IFITM2	-1.712331267	4.13032896	16.2977522	5.41E-05	0.000690695
MIR34AHG	1.658064409	5.377066411	16.27083182	5.49E-05	0.000699772
CCL1	5.798505702	5.302925537	16.1874572	5.74E-05	0.000726241
DUSP23	-1.566055151	3.841649308	16.01686528	6.28E-05	0.00078483
ADAMTS10	-2.153574212	4.219871189	15.92450531	6.59E-05	0.00082129
TG	2.412607966	3.445506086	15.91195753	6.64E-05	0.000825823
ACHE	2.060217228	3.828470534	15.89020689	6.71E-05	0.000833496
NAIP	-1.568303786	6.191635096	15.8823461	6.74E-05	0.000836028
LRP1	-1.813849643	8.991912498	15.82393002	6.95E-05	0.000857437
MEF2C	-1.994768752	4.422088895	15.78728012	7.09E-05	0.000871297
PLCB1	-1.993941763	3.601909423	15.70802171	7.39E-05	0.000902566
ACTR3B	1.62661448	3.950566787	15.68072972	7.50E-05	0.00091367
PDIA5	-1.669265898	3.349144247	15.67431034	7.52E-05	0.000914793
ACRBP	-1.648395843	1.383444339	15.67424823	7.52E-05	0.000914793
FRY	2.028074035	7.30678914	15.59700792	7.84E-05	0.000948766
ZNRF1	1.740053961	5.041151584	15.5855025	7.89E-05	0.000952474
CNN3	1.836544965	2.74459651	15.50672497	8.22E-05	0.00098817
BATF3	1.863384982	1.976447343	15.49094279	8.29E-05	0.000994589
CCDC50	1.65591413	6.877088258	15.47182909	8.37E-05	0.001002757
ROBO1	2.122049837	3.040377122	15.3896673	8.75E-05	0.001039448
ZNF608	1.910910659	3.498099225	15.27989338	9.27E-05	0.001095755
ADARB1	2.150229056	5.39412444	15.27755653	9.28E-05	0.001095942
FAM131C	2.624526918	4.882431822	15.19825264	9.68E-05	0.001138088
IDO1	2.651284011	9.15715882	15.19183618	9.71E-05	0.00114075
BCL2A1	1.638780723	5.564079682	15.1586992	9.88E-05	0.001156763
PNKD	1.550025364	6.287032117	15.116526	0.000101075	0.001178423
BIRC3	2.533287707	10.57156609	15.04375603	0.000105047	0.001219605
CXCL1	5.183759613	6.195118363	15.03389998	0.000105597	0.001224706
PARM1	-2.374019141	3.419142754	15.01716368	0.000106538	0.001234323
DUSP5	2.269969934	8.323133417	14.94989426	0.000110404	0.001273929
CCR7	2.219322869	11.43852275	14.94968711	0.000110416	0.001273929
MBOAT2	1.748257733	4.095417754	14.94314049	0.0001108	0.001275699
ZNF620	1.520939256	1.731953886	14.93791581	0.000111107	0.001277908
SLC16A1	-1.62187698	3.653263707	14.88456429	0.000114294	0.001306618
LOC100506585	-2.554447432	3.342064106	14.83980145	0.000117039	0.001333211
CLEC10A	-3.170999158	7.330915172	14.83850971	0.000117119	0.001333211
SYNPO	2.7983871	5.469063514	14.75708932	0.000122287	0.001389179
CCDC80	2.31368033	3.684958133	14.75461103	0.000122448	0.001389581
MS4A4A	-2.398596432	1.810577664	14.6797652	0.000127407	0.001434103
HIVEP1	1.514675149	7.005875168	14.59591032	0.000133203	0.001493279
FCGRT	-1.543333022	8.129549099	14.59336343	0.000133383	0.001493787
ABCG2	-2.792842106	1.890668744	14.49719459	0.000140368	0.001564105
OLFM1	-3.62420199	2.573223898	14.43124012	0.000145371	0.001613316
TSPAN32	-2.313961159	3.388107402	14.42290957	0.000146015	0.001617264
H6PD	1.5563601	9.160259455	14.37832234	0.000149514	0.001649416
REL	1.793333751	8.250160896	14.31258088	0.000154827	0.001697881
PDGFA	1.951556317	2.819717266	14.27646548	0.000157826	0.001723944
CCR6	-2.024209449	2.480960295	14.25767822	0.000159409	0.001736102
ATP6V0E2	-1.599852548	2.591717582	14.23743529	0.000161133	0.001746291
ECE1	1.827485816	5.09873976	14.21842013	0.000162769	0.001756461
IER3	2.225935758	7.920190422	14.20636558	0.000163815	0.001764999
P2RY6	-1.769638815	5.284231684	14.15738958	0.000168135	0.001802776
VIPR1	-1.636536358	1.657294666	14.08223936	0.000174988	0.00186542
FAS	1.809015086	4.761344587	14.07281061	0.000175868	0.001870466
ADAMTS14	3.416399056	3.841289139	14.03971727	0.00017899	0.001897312
IRF6	3.727118178	3.216297878	14.01243375	0.000181606	0.001917508
DDAH2	-1.580686814	3.703733377	13.94544566	0.000188193	0.001977634
P2RY1	-1.583373229	3.036978222	13.82729628	0.000200404	0.002082242
S100B	-1.570656296	2.134951923	13.73628367	0.000210351	0.002169321
GGT5	3.852730398	3.481480623	13.65576889	0.000219566	0.002247606
RASL11A	2.311383446	2.005822828	13.58780785	0.000227659	0.002321874
JADE3	1.639136878	4.891366267	13.57730603	0.000228937	0.002326332
MCOLN2	1.828007517	4.986254329	13.56012988	0.000231041	0.002343417
CRLF2	2.050329454	7.662043262	13.51936969	0.000236114	0.002383952
CPED1	-1.685210882	3.157811138	13.50121575	0.000238409	0.002402746
GCHFR	-1.500261705	2.294680418	13.46004682	0.000243698	0.002447938
RNF19B	1.562982536	7.771855597	13.45374025	0.000244518	0.002450964
TVP23A	1.941770727	6.442053129	13.4092389	0.000250388	0.002500719
PAPLN	1.969427067	7.395753618	13.38713622	0.000253356	0.002525806
CDC14B	1.836552985	2.43730645	13.33448441	0.00026057	0.002581457
VWCE	1.857695498	4.099232193	13.33002573	0.00026119	0.00258529
TNNI2	-1.689148737	2.515756819	13.26671405	0.00027016	0.002659818
LINC01451	-3.069326608	1.831028316	13.2126965	0.000278059	0.002730303
COL5A3	2.585812202	4.06498445	13.18242114	0.000282587	0.00277231
RNF208	2.104547715	2.375387032	13.1723529	0.00028411	0.002784779
FCMR	-1.654929042	5.11295734	13.07814298	0.000298761	0.002915491
TMEM273	-2.184883239	2.703010103	13.00801768	0.00031016	0.003004642
CEACAM19	1.655832179	2.314076922	13.00010807	0.000311473	0.003012991
TFPI2	2.337112773	4.43111657	12.98991795	0.000313173	0.003026789
NCCRP1	2.348379101	7.751681173	12.96247353	0.000317797	0.003066132
MARCKS	2.529233074	9.495741356	12.84360341	0.000338635	0.003230594
C15orf48	1.737994629	7.096093411	12.81751575	0.000343389	0.003261904
COL8A2	-1.563736841	4.350698023	12.7872201	0.000348995	0.003303823
TNFSF8	-1.763992668	2.345597371	12.69607621	0.000366424	0.003459939
CTTN	2.367609177	2.16726003	12.67864215	0.000369856	0.003480481
PRDM16	1.966814219	1.373629265	12.59360226	0.000387069	0.003628791
CASTOR1	1.887928334	4.091044943	12.59158485	0.000387487	0.003628791
CD22	-1.656835602	4.823264948	12.57834511	0.000390242	0.003647529
ASGR2	-3.162896534	3.165495279	12.57466008	0.000391012	0.003649082
CD40	2.326349025	6.069564894	12.57368506	0.000391216	0.003649082
RAB7B	-1.577827138	6.687419956	12.54144749	0.000398024	0.003704144
KLF2	-1.603567243	4.552047711	12.51007261	0.000404764	0.003748465
ELOVL7	2.473391188	2.487768492	12.44104167	0.000420001	0.003860528
POGLUT1	1.937030947	7.072693204	12.3992871	0.000429498	0.003941274
ZBTB10	1.8246659	5.705466933	12.28649866	0.000456247	0.004138731
SNHG15	1.577795017	5.370271653	12.26630839	0.00046121	0.004170089
CALML4	-1.708161171	1.699686293	12.22173207	0.000472361	0.004260477
FUT1	1.568917338	2.625277885	12.21291078	0.000474599	0.004277186
NR4A3	1.742128095	9.114734711	12.10833968	0.000501968	0.004494583
NHSL1	-1.742701364	2.677060511	12.03470808	0.00052219	0.004641876
CERS4	1.590138329	3.189641787	11.97945355	0.000537904	0.004766256
NRXN2	2.027241727	4.850115335	11.95471218	0.000545093	0.004822249
USP53	1.651020839	3.48359285	11.94895465	0.00054678	0.004833313
LOC101927751	1.580385039	2.813882662	11.93439132	0.000551071	0.004859606
SLCO5A1	2.2739038	6.358152366	11.87693167	0.000568335	0.004980125
AFDN	1.584697065	7.270239642	11.85384162	0.000575425	0.005030315
TGM2	1.593921257	5.965449198	11.81004519	0.00058912	0.005125761
CFAP73	-2.315233214	2.787495988	11.72044157	0.000618173	0.005338747
OPRL1	-1.922272118	1.856143589	11.68101999	0.000631409	0.005429726
SPTBN1	-1.837702031	4.877702182	11.62534245	0.000650593	0.005560157
C1QC	-1.964528219	4.365092843	11.6089512	0.000656352	0.005590393
AIF1	-2.26960039	4.983076025	11.5875329	0.000663954	0.005639539
IL4I1	1.739699396	7.649356635	11.53099106	0.000684455	0.005791463
FCGR1A	-1.93524025	2.378466949	11.45495937	0.000713034	0.00597117
CXCL13	2.008139552	4.961587195	11.45136375	0.000714415	0.005976098
SLC22A5	-1.738849081	3.538065486	11.39376532	0.00073691	0.006141472
HIC1	1.550491163	3.57446559	11.36746423	0.000747418	0.006224366
CALCRL	1.988167782	4.605094009	11.34268433	0.000757458	0.006298499
C11orf95	2.173492589	4.545081987	11.33154701	0.000762014	0.006322147
LINC01539	2.131515518	3.665652598	11.28331374	0.000782068	0.00646432
GBP4	1.544193116	5.343763218	11.27998561	0.000783472	0.00647109
SCARF1	1.989853533	5.821436415	11.19665896	0.000819447	0.006718134
ADTRP	2.950834323	4.017634959	11.14632476	0.000841983	0.006882514
HIST1H3E	1.799141212	1.87071284	11.13197086	0.000848524	0.006917655
EMILIN1	3.017987314	5.686805127	10.95768188	0.000932164	0.007481626
LYST	1.708324285	8.372228734	10.93398696	0.000944161	0.007566951
ADGRG2	2.426882302	3.401741571	10.91755192	0.000952574	0.007628858
CITED4	1.777748019	2.311332432	10.90750487	0.000957754	0.007653743
RGS1	1.898844963	6.409715289	10.85078945	0.000987536	0.007843192
RAB9A	1.849154164	7.247960873	10.84692805	0.000989598	0.007844512
PPP1R16B	1.675743042	7.304205865	10.83425241	0.000996395	0.007877284
PPARG	-2.13632686	3.141431134	10.81077854	0.001009109	0.00796642
TFPI	2.377936667	6.11043126	10.79573244	0.001017344	0.00802571
G0S2	3.05074046	6.269215524	10.77787135	0.001027207	0.008091998
SLC7A11-AS1	1.723187749	3.502949202	10.76181627	0.001036156	0.008139591
EPS8L2	1.711015798	2.844474251	10.7538553	0.001040623	0.008168633
BTBD11	-1.903840219	2.796572974	10.68419165	0.001080549	0.008434225
SCD5	2.694348348	2.941183975	10.62979727	0.001112799	0.008661534
ZNF703	-1.587484689	2.797809745	10.58297602	0.001141338	0.008834002
C10orf105	-1.859412912	2.223968833	10.51986449	0.001180981	0.00910268
C6orf223	2.194805726	5.47073152	10.49984602	0.001193845	0.009169921
LPAR5	-1.870408705	2.357325342	10.47082284	0.001212747	0.009276509
SLC41A1	1.735664207	3.227147825	10.43030893	0.00123964	0.00944309
SORL1	-1.656916769	8.28694579	10.40464964	0.001256984	0.009555866
RAB30	2.244915102	4.068996076	10.32878947	0.001309711	0.00988845
MT2A	3.535496514	5.305490483	10.30940369	0.00132354	0.009972472
C19orf71	1.56440241	3.050830704	10.16945867	0.001427862	0.010606974
TCN2	-1.71793645	3.025548144	10.03849202	0.001533027	0.011233603
EYA4	1.837564336	3.312808222	10.00608458	0.001560239	0.011399212
ATP11C	1.591389413	5.81142411	10.00078587	0.001564734	0.011416995
DHRS9	-3.048303903	3.028619796	9.979189668	0.001583193	0.011528896
KCNN1	1.736738435	2.271776253	9.957470421	0.00160198	0.011619864
NEFH	1.620236521	3.790743966	9.950334673	0.001608202	0.011657357
LRMDA	-1.754036508	1.566127974	9.875928975	0.00167455	0.012059375
RBMS2	-2.184637352	2.866508587	9.854960796	0.001693744	0.012165959
LOXL2	2.053682163	5.154118501	9.850592302	0.001697771	0.01218698
ACTA2	1.569074211	2.722948327	9.813596044	0.001732265	0.012408238
OSBPL5	-1.557666505	4.051654387	9.761688725	0.001781862	0.01271643
BTG1	1.606626583	8.864538593	9.682472484	0.001860341	0.01318307
MEFV	-2.994031297	3.673273783	9.64198974	0.001901791	0.013442398
GCLC	-1.761006771	8.839667655	9.572335105	0.001975314	0.013847199
ERICH1	1.661583261	6.701268952	9.536428048	0.002014334	0.014085077
LINC00599	-1.78520305	3.638440271	9.525972296	0.002025842	0.014137284
HLA-L	1.56184461	3.937421392	9.497721262	0.002057272	0.014322029
TLR7	-2.535314646	3.50524769	9.382119962	0.00219112	0.015101958
CEBPD	-1.534970614	5.142975809	9.324433274	0.002261182	0.015517259
LIMCH1	1.521482554	3.437935757	9.314568688	0.002273389	0.015572081
C11orf21	-2.618746709	4.607750521	9.2992049	0.002292533	0.015683817
MTSS1L	1.5583115	1.999927389	9.255734749	0.002347591	0.015991341
LY75	2.303106413	7.882070853	9.246409391	0.002359576	0.01604358
TBC1D4	1.589175318	7.544016943	9.231057903	0.002379441	0.016148708
ANKRD1	2.263644046	3.463453238	9.225081451	0.002387221	0.016191584
SEMA4G	-1.584048634	1.904503907	9.181439106	0.002444817	0.016551831
ITGB3	4.208774667	5.703474878	9.17099473	0.002458809	0.016616087
SERPINA1	2.677348614	6.785279967	9.144715678	0.002494374	0.01682273
PLB1	-1.649383122	1.455773462	9.10998237	0.002542183	0.017054647
PKIB	-3.893672511	3.849076913	9.107622232	0.002545465	0.017066329
SLC22A23	1.964991157	6.93715908	9.059011965	0.002614032	0.017420588
SNCA	-1.536610105	3.408846599	9.003398303	0.002694781	0.017819337
CXCL5	7.194342614	8.280564834	8.996826294	0.002704489	0.017872862
PDLIM1	-1.623167243	2.493221332	8.995373732	0.002706639	0.017876407
DPEP2	-1.555267169	4.091944688	8.94704555	0.002779187	0.018255765
PHYH	-1.741779186	2.629295177	8.915524709	0.002827566	0.018476765
CCL24	2.752668424	9.904421828	8.906560508	0.00284148	0.018556738
CRISPLD2	1.850764718	2.303565428	8.82353313	0.002973703	0.019249493
FBN1	1.983622595	7.998694816	8.801011138	0.003010636	0.019409668
NAMPT	2.163322749	8.123775731	8.78971438	0.003029337	0.019484863
LAYN	-1.606308806	1.414870631	8.777981029	0.003048885	0.019576491
PPA1	1.998775143	6.136687978	8.661450297	0.003250125	0.020673661
PRRG4	1.51220608	2.46410241	8.629540887	0.003307549	0.020948888
DSG2	1.703159827	6.431069188	8.566359049	0.003424313	0.021583442
CA12	4.484051871	5.192172152	8.558799851	0.00343856	0.021590416
MYLK	1.882221313	4.50117317	8.526843183	0.003499462	0.02187361
TGM5	-2.171857737	2.204200377	8.501568876	0.003548404	0.022135421
PCCA	-1.543167778	1.74741206	8.501088076	0.003549342	0.022135421
LIMS2	1.501940205	3.450831599	8.459544221	0.003631328	0.022494739
CERS6	1.523532478	7.822530927	8.455234549	0.003639943	0.0225355
ENOX1	1.556045585	4.036665829	8.438499872	0.003673592	0.022705749
PDCD1LG2	2.228403965	2.996443135	8.415788011	0.003719765	0.022965508
MATN2	2.323773659	2.518535536	8.364259527	0.003826725	0.023481888
LRP5	-1.71054874	6.161584553	8.322146711	0.003916461	0.023844097
NET1	1.78071866	5.039442426	8.3127954	0.003936676	0.023913305
CYP1B1-AS1	1.554853555	3.538844077	8.312236984	0.003937886	0.023913305
CXCL2	1.642001083	5.273600589	8.293974539	0.003977684	0.024127504
IFITM3	-2.27288673	5.40316872	8.281620806	0.004004836	0.024275246
ABCA5	1.550216281	4.428209254	8.202114876	0.004184159	0.025064221
HCAR3	3.367933322	3.094762456	8.041236811	0.004572431	0.026824281
IL1B	4.022763537	9.29481097	8.001092306	0.004674914	0.027266639
MAFB	-1.563062962	7.42202163	7.957935731	0.004787699	0.02785113
MYO1B	3.931620254	3.679694173	7.856957966	0.00506255	0.029061402
RUNX2	1.719709186	7.887282862	7.829147691	0.005141034	0.029412236
MYB	1.617641347	3.198579283	7.602229907	0.005829616	0.032331032
FOXD4L1	1.988294196	1.835675998	7.531586614	0.006062649	0.033325014
PLXNA2	-1.999496345	2.226471258	7.526343274	0.00608032	0.03337246
KIF2A	1.502189843	6.651488879	7.494444889	0.006188961	0.033834614
HS3ST3B1	1.848136408	4.46128424	7.463570042	0.006296002	0.034301289
MERTK	-1.933025089	3.536120847	7.371401041	0.006626928	0.035769911
LRP3	-1.742823602	2.245301138	7.265010915	0.007031084	0.037476558
IL1A	4.228799987	3.760191568	7.167141709	0.007425099	0.039106226
SIRPB2	-1.638482206	4.293038621	7.157940455	0.007463284	0.039269993
TSPAN13	2.054904582	2.424120672	7.125027342	0.007601526	0.039803059
GNAO1	-1.844833027	3.036203525	7.087872547	0.007760732	0.040565299
ITIH1	1.81235456	6.335057287	6.963536839	0.008318743	0.042815241
CD52	-1.587788589	6.742236102	6.945858065	0.008401353	0.043140187
FGD5	-1.949917126	2.389004125	6.937573142	0.008440355	0.043300312
ITIH3	1.9365129	5.925625752	6.875221251	0.008739894	0.044405075
TNIP3	3.868006064	4.414099614	6.817453784	0.009027118	0.045592504
LY6E	-2.374775042	6.897869823	6.668930939	0.009810802	0.048603016
